# Supplementary material for: Interrelationship Between Cardiopulmonary Exercise Testing Indices and Markers of Subclinical Cardiovascular Dysfunction in Those with Type 2 Diabetes—An Observational Cross-Sectional Analysis
Source: J Funct Morphol Kinesiol. 2025 Sep 26;10(4):371. doi: 10.3390/jfmk10040371 (PMC12551124; doi:10.3390/jfmk10040371)
Supplement: Supplementary file 1 [file jfmk-10-00371-s001.zip]

Archive with 1 entries (1 files):
- jfmk-3794644-supplementary.pdf
